# Supplementary material for: High Biofilm-Forming Multidrug-Resistant Salmonella Infantis Strains from the Poultry Production Chain
Source: Antibiotics (Basel). 2024 Jun 27;13(7):595. doi: 10.3390/antibiotics13070595 (PMC11273867; doi:10.3390/antibiotics13070595)
Supplement: Supplementary file 1 [file antibiotics-13-00595-s001.zip]

Archive with 1 entries (1 files):
- antibiotics-3063142-supplementary.pdf
